# Supplementary material for: Impaired proteoglycan glycosylation, elevated TGF-β signaling, and abnormal osteoblast differentiation as the basis for bone fragility in a mouse model for gerodermia osteodysplastica
Source: PLoS Genet. 2018 Mar 21;14(3):e1007242. doi: 10.1371/journal.pgen.1007242 (PMC5880397; doi:10.1371/journal.pgen.1007242)
Supplement: S1 Table — (XLSX) [file pgen.1007242.s008.xlsx]

## Sheet: F>5,Fc>1.5,p<0.05 Paper
S1 Table
Expression profiling in cortical bone from 4 week old GorabPrx1 mutants and controls
Transcript ID	Gene Symbol	RefSeq	p-value	Fc	Description	F-value
10523693	Dmp1	NM_016779	0.0235758	2.64221	mutant up vs control	12.6771
10523709	Mepe	NM_053172	0.0293394	2.57816	mutant up vs control	11.0319
10458560	Fgf1	NM_010197	0.00589402	2.22732	mutant up vs control	28.5998
10428604	Tnfrsf11b	NM_008764	0.0299318	2.18064	mutant up vs control	10.8904
10357965	Lgr6	NM_001033409	0.013624	1.99293	mutant up vs control	17.695
10496373	Ddit4l	NM_030143	0.0441832	1.99278	mutant up vs control	8.40145
10455826	Megf10	NM_001001979	0.0328177	1.99164	mutant up vs control	10.257
10423363	Ank	NM_020332	0.00416929	1.95266	mutant up vs control	34.6249
10381962	Ace	NM_207624	0.0236478	1.9505	mutant up vs control	12.6528
10494817	Ngf	NM_013609	0.0102445	1.8872	mutant up vs control	20.9041
10467006	Dkk1	NM_010051	0.00730638	1.78887	mutant up vs control	25.3539
10423520	Sema5a	NM_009154	0.0318572	1.78321	mutant up vs control	10.4582
10587554	Tpbg	NM_011627	0.0119802	1.78213	mutant up vs control	19.0855
10526853	Fam20c	NM_030565	0.0347389	1.76555	mutant up vs control	9.88001
10521972	Pcdh7	NM_018764	0.0431612	1.75089	mutant up vs control	8.53753
10368289	Enpp1	NM_008813	0.0255493	1.73909	mutant up vs control	12.0511
10585778	Sema7a	NM_011352	0.0180151	1.69196	mutant up vs control	14.966
10419261	Bmp4	NM_007554	0.012781	1.69176	mutant up vs control	18.3746
10607499	Phex	NM_011077	0.0427408	1.68409	mutant up vs control	8.59493
10501879	Usp53	NM_133857	0.00730347	1.6717	mutant up vs control	25.3596
10516093	Bmp8a	NM_007558	0.0174017	1.65317	mutant up vs control	15.2839
10397633	Flrt2	NM_201518	0.0410823	1.65207	mutant up vs control	8.82995
10573910	Irx5	NM_018826	0.0315829	1.64437	mutant up vs control	10.5173
10367982	Gpr126	NM_001002268	0.00839995	1.642	mutant up vs control	23.4258
10406982	Adamts6	NM_001081020	0.00812964	1.63021	mutant up vs control	23.8659
10363735	Egr2	NM_010118	0.0258548	1.6295	mutant up vs control	11.9607
10415651	Fgf9	NM_013518	0.0159632	1.62151	mutant up vs control	16.1003
10366346	Phlda1	NM_009344	0.0384708	1.61584	mutant up vs control	9.23053
10403834	Sfrp4	NM_016687	0.0132819	1.5816	mutant up vs control	17.963
10408689	Nrn1	NM_153529	0.0481896	1.5683	mutant up vs control	7.91068
10478949	Dok5	NM_029761	0.0410121	1.5646	mutant up vs control	8.8402
10462195	Kank1	NM_181404	0.0371948	1.55989	mutant up vs control	9.44152
10521759	Slit2	NM_178804	0.0523021	1.55986	mutant up vs control	7.46715
10467766	Loxl4	NM_001164311	0.0151699	1.55626	mutant up vs control	16.5995
10573115	Rnf150	NM_177378	0.0212904	1.55545	mutant up vs control	13.5083
10438626	Etv5	NM_023794	0.00162408	1.54929	mutant up vs control	57.4624
10368999	Grik2	NM_010349	0.0140757	1.54078	mutant up vs control	17.3562
10416251	Egr3	NM_018781	0.0406636	1.53803	mutant up vs control	8.89155
10422436	Dock9	NM_001081039	0.0234781	1.53305	mutant up vs control	12.7101
10366043	Dusp6	NM_026268	0.0157543	1.52211	mutant up vs control	16.2281
10560481	Fosb	NM_008036	0.00489155	1.51495	mutant up vs control	31.7144
10354374	Slc40a1	NM_016917	0.0117817	-1.50261	mutant down vs control	19.2729
10484708	Olfr1160	NM_146649	0.0124276	-1.53792	mutant down vs control	18.6798
10362442	Trdn	NM_029726	0.0491334	-1.54273	mutant down vs control	7.80395
10531407	Cxcl9	NM_008599	0.0450538	-1.66443	mutant down vs control	8.28923
10576784	Cd209a	NM_133238	0.00950236	-1.8548	mutant down vs control	21.8299
